# Supplementary material for: The Role of MaFAD2 Gene in Bud Dormancy and Cold Resistance in Mulberry Trees (Morus alba L.)
Source: Int J Mol Sci. 2024 Dec 12;25(24):13341. doi: 10.3390/ijms252413341 (PMC11728178; doi:10.3390/ijms252413341)
Supplement: Supplementary file 1 [file ijms-25-13341-s001.zip]

Archive with 4 entries (4 files):
- 20241204 zhao et al. Supplementary file S1.pdf
- Table S1. List of primers used in the article..xlsx
- Table S2. Statistical analysis of bud break times and origins for natural mulberry tree ecotypes.xlsx
- Table S3.GWAS identifies candidate genes affecting bud break time.xlsx
