# Supplementary material for: The Role of MaFAD2 Gene in Bud Dormancy and Cold Resistance in Mulberry Trees (Morus alba L.)
Source: Int J Mol Sci. 2024 Dec 12;25(24):13341. doi: 10.3390/ijms252413341 (PMC11728178; doi:10.3390/ijms252413341)
Supplement: Supplementary file 1 [file ijms-25-13341-s001.zip › Table S1. List of primers used in the article..xlsx]

## Sheet: S8
Table S1. List of primers used in the article.
Primer name	Sequences
pCAM1300-MaFAD2-GFP-F	GGACTCTAGAGGATCCATGGTGAAAGGGCTTGCTTGG
pCAM1300-MaFAD2-GFP-R	CCCTTGCTCACCATCTGCAGTAACTTCTTGTACCAGAAGACGCC
MaFAD2-qPCR-F	ATCGTCACCAATTACATTCCCCA
MaFAD2-qPCR-R	AGGGACTAGAAGACAAGAGTGGA
DRM3-qRTPCR-F	GAGAGTGACGCGGAGTATCA
DRM3-qRTPCR-R	CTGCCTCCAGAAAACGGAG
DRM4-qRTPCR-F	AGCATCACCATCCTCAGGACTA
DRM4-qRTPCR-R	GTTCCGGCAGAGAAGATATAAAACT
