# Supplementary material for: The Role of MaFAD2 Gene in Bud Dormancy and Cold Resistance in Mulberry Trees (Morus alba L.)
Source: Int J Mol Sci. 2024 Dec 12;25(24):13341. doi: 10.3390/ijms252413341 (PMC11728178; doi:10.3390/ijms252413341)
Supplement: Supplementary file 1 [file ijms-25-13341-s001.zip › Table S2. Statistical analysis of bud break times and origins for natural mulberry tree ecotypes.xlsx]

## Sheet: S8
Table S2. Statistical analysis of bud break times and origins for natural mulberry tree ecotypes
Sample ID	Bud break time	Origin
M022	1	China, Guangdong
M029	1	Madagascar
M044	1	China, Guangdong
M045	1	China, Guangdong
M046	1	China, Guangdong
M051	1	China, Guizhou
M058	1	China, Yunnan
M060	1	China, Yunnan
M061	1	China, Yunnan
M073	1	China, Jiangsu
M074	1	China, Jiangsu
M078	1	China, Jiangsu
M105	1	China, Guangxi
M106	1	China, Guangxi
M107	1	China, Guangxi
M108	1	China, Guangxi
M109	1	China, Guangxi
M110	1	China, Guangxi
M111	1	China, Guangxi
M112	1	China, Guangxi
M113	1	China, Guangxi
M124	1	China, Guangxi
M126	1	Australia
M128	1	China, Taiwan
M129	1	China, Taiwan
M131	1	China, Shandong
M135	1	China, Xinjiang
M149	1	China, Liaoning
M152	1	China, Yunnan
M155	1	China, Yunnan
M177	1	China, Yunnan
M019	2	China, Zhejiang
M020	2	China, Zhejiang
M009	3	China, Zhejiang
M048	3	China, Guangdong
M052	3	China, Yunnan
MP	4	China, Zhejiang
M027	4	Madagascar
M084	4	China, Taiwan
M087	4	China, Heilongjiang
M012	12	China, Zhejiang
M036	12	former Soviet Union
M065	12	China, Shaanxi
M085	12	China, Taiwan
M134	12	China, Yunnan
M151	12	China, Jilin
M168	12	China, Hubei
M200	12	China, Shandong
FP	13	China, Zhejiang
M003	15	China, Zhejiang
M007	15	China, Zhejiang
M011	15	China, Zhejiang
M013	15	China, Zhejiang
M016	15	China, Zhejiang
M018	15	China, Zhejiang
M021	15	China, Zhejiang
M041	15	Japan
M055	15	China, Yunnan
M066	15	China, Shaanxi
M069	15	China, Hebei
M077	15	China, Jiangsu
M080	15	China, Jiangsu
M086	15	China, Xinjiang
M096	15	China, Sichuan
M116	15	China, Anhui
M181	15	China, Shanxi
M024	17	Afghanistan
M056	17	China, Yunnan
M063	17	China, Shaanxi
M064	17	China, Shaanxi
M098	17	China, Sichuan
M118	17	China, Anhui
M160	17	China, Hubei
M001	19	China, Zhejiang
M002	19	China, Zhejiang
M004	19	China, Zhejiang
M005	19	China, Zhejiang
M006	19	China, Zhejiang
M008	19	China, Zhejiang
M025	19	Sri Lanka
M030	19	Madagascar
M031	19	former Soviet Union
M032	19	former Soviet Union
M035	19	former Soviet Union
M038	19	Japan
M040	19	Japan
M043	19	Japan
M049	19	China, Guizhou
M070	19	China, Hebei
M071	19	China, Hebei
M072	19	China, Hebei
M076	19	China, Jiangsu
M081	19	China, Jiangsu
M082	19	China, Jiangsu
M083	19	China, Jilin
M088	19	China, Fujian
M091	19	China, Sichuan
M115	19	China, Anhui
M117	19	China, Anhui
M119	19	China, Anhui
M127	19	China,Shandong
M132	19	China, Shandong
M133	19	China, Shandong
M136	19	China, Shandong
M162	19	China, Hubei
M163	19	China, Hubei
M166	19	China, Hubei
M169	19	China, Hubei
M183	19	China, Shanxi
M186	19	China, Shanxi
M189	19	China, Xinjiang
M138	20	China, Anhui
M172	20	China, Xinjiang
M014	21	China, Zhejiang
M033	21	former Soviet Union
M034	21	former Soviet Union
M053	21	China, Yunnan
M075	21	China, Jiangsu
M095	21	China, Sichuan
M101	21	China, Guizhou
M114	21	China, Anhui
M120	21	China, Anhui
M121	21	China, Anhui
M137	21	China, Shaanxi
M141	21	China, Shaanxi
M145	21	China, Anhui
M157	21	China, Yunnan
M167	21	China, Hubei
M174	21	China, Yunnan
M178	21	China, Yunnan
M182	21	China, Shanxi
M188	21	China, Shanxi
M191	21	China, Xinjiang
M193	21	China, Xinjiang
M194	21	China, Xinjiang
M015	22	China, Zhejiang
M017	22	China, Zhejiang
M023	22	North Korea
M028	22	Madagascar
M037	22	Japan
M039	22	Japan
M042	22	Japan
M047	22	China, Guangdong
M062	22	China, Shaanxi
M079	22	China, Jiangsu
M089	22	China, Sichuan
M097	22	China, Sichuan
M102	22	China, Guizhou
M122	22	China, Chongqing
M123	22	China, Shaanxi
M139	22	China, Shaanxi
M142	22	China, Jilin
M143	22	China, Jilin
M144	22	China, Jilin
M146	22	China, Heilongjiang
M147	22	China, Liaoning
M148	22	China, Liaoning
M150	22	China, Liaoning
M156	22	China, Yunnan
M161	22	China, Hubei
M164	22	China, Hubei
M175	22	China, Yunnan
M179	22	China, Shanxi
M184	22	China, Shanxi
M185	22	China, Shanxi
M190	22	China, Xinjiang
M192	22	China, Xinjiang
M195	22	China, Xinjiang
M196	22	China, Xinjiang
M198	22	China, Shandong
M201	22	China, Shandong
M068	23	China, Hebei
M094	23	China, Sichuan
M130	23	China, Hebei
M154	23	China, Yunnan
M176	23	America
M026	26	India
M059	26	China, Yunnan
M067	26	China, Hebei
M090	26	China, Sichuan
M092	26	China, Sichuan
M093	26	China, Sichuan
M125	26	China, Zhejiang
M158	26	China, Shaanxi
M165	26	China, Hubei
M170	26	China, Xinjiang
M171	26	China, Xinjiang
M173	26	China, Yunnan
M180	26	China, Shanxi
M197	26	China, Shandong
M199	26	China, Shandong
M010	31	China, Zhejiang
M050	31	China, Guizhou
M104	31	China, Guizhou
M099	32	China, Guizhou
M100	32	China, Guizhou
M103	32	China, Guizhou
M140	32	China, Shaanxi
M153	32	China, Yunnan
M159	32	China, Yunnan
M187	32	China, Shanxi
