# Supplementary material for: The Role of MaFAD2 Gene in Bud Dormancy and Cold Resistance in Mulberry Trees (Morus alba L.)
Source: Int J Mol Sci. 2024 Dec 12;25(24):13341. doi: 10.3390/ijms252413341 (PMC11728178; doi:10.3390/ijms252413341)
Supplement: Supplementary file 1 [file ijms-25-13341-s001.zip › Table S3.GWAS identifies candidate genes affecting bud break time.xlsx]

## Sheet: Sheet1
Table S3.GWAS identifies candidate genes affecting bud break time
CHROM	POS	Gene.refGene	P-value	NR_Anno
NS14_Chr7	17240459	NS14_07G001899	4.12e-09	delta(12)-fatty-acid desaturase FAD2 [Morus notabilis]
NS14_Chr1	38557843	NS14_01G001763	8.9e-08	uncharacterized protein LOC21401717 [Morus notabilis]
NS14_Chr11	14326288	NS14_11G001456	4.54e-07	late embryogenesis abundant protein At1g64065 [Morus notabilis]
NS14_Chr4	6796025	NS14_04G000657	5.29e-07	peroxisome biogenesis protein 7 [Morus notabilis]
